# Supplementary material for: The strategy and clinical relevance of in vitro models of MAP resistance in osteosarcoma: a systematic review
Source: Oncogene. 2022 Nov 25;42(4):259–77. doi: 10.1038/s41388-022-02529-x (PMC9859755; doi:10.1038/s41388-022-02529-x)
Supplement: Supplementary file 1 — Inclusion exclusion criteria [file 41388_2022_2529_MOESM1_ESM.xlsx]

## Sheet: Sheet1
		Inclusion criteria	Exclusion criteria
	Overall	Text written in English.	Not written in English.
		Dating between 1970-2020.	Dating outside 1970-2020.
	In vitro studies	Human osteosarcoma cell lines	1. Not human cell lines or model.
		Resistant cells generated via treatment with CDDP, MTX, DOX or a combination of these three.	2. Not relating to osteosarcoma.
		Resistant cell lines are indicated by a resistance index of 1.5 or greater. If not provided, calculation of this will be made using EC50 values.	3. Cell lines used are contaminated, have since been re-classified or cannot be found from manufacturer cited.
		Differential markers of resistance can include RNA, genes and/or proteins.	4. Cells treated with no drugs or drugs other than CDDP, MTX, DOX. This includes those displaying cross-resistance to these drugs. Formation or use of an in vitro model of chemoresistance with these drugs not mentioned.
		Markers may be upregulated or downregulated compared to corresponding parental cell lines with a P value of < 0.05, a fold-change clearly marked as ≥2 or no cross-over with parental cells in flow cytometry.	5. Expression analysis not investigated or results not classified as significant or insignificant by quantitative methods (e.g. non-quantitative western blot), fold change or flow cytometry gating. If results are from a microarray they must be validated by PCR.
		For large-scale analyses, such as microarrays, only differentially expressed markers that clearly state a P value of < 0.05 by validation with quantitative methods such as PCR or western blot.	6. Investigation conducted using patient derived xenograft model.
		Markers with P > 0.05, <2 fold change or that show cross-over with parental cells in flow cytometry gating will be stored in a separate column and regarded as insignificant. If fold-change >2 or <2 is not clear from a figure then it will not be included.	7. EC50 values are not calculated in paper, correctly referenced or found elsewhere.
		Results must be from an average of three or more experiments or be stated as performed in triplicate.	8. Resistance index < 1.5 or shown to be statistically insignificant p<0.05.
			9. Comparisons are not made between corresponding parental and resistant cell lines or are made between resistant and parental cells of different cell lines or those treated with other drugs.
			10. Studies focussing on physiological resistance mechanisms (e.g. acidity, perfusion).
			11. Studies on protein activity.
			12. Drug uptake where differential expression was not investigated.
			13. Cell lines modified by genetic manipulation or other chemical modification.
			14. Methodology for the generation of their model is not provided in text or referenced. Resistant cells were treated only once with the drug or resistance was shown to not be stable. Results are not calculated from an average of three or more experiments, nor performed in triplicate, or this remains unknown.
	Clinical studies	Osteosarcoma patients of any age, gender or stage.	15. Samples from patients with cancers other than osteosarcoma.
		Patients treated with only neoadjuvant CDDP, MTX, DOX or a combination of these three, which may include IFOS.	16. Osteosarcoma patients treated with drugs other than CDDP, MTX, DOX or IFOS, or other treatments except surgery or not stated. This includes modified versions of these drugs.
		Response to chemotherapy indicated by necrosis grading, relapse rate/ recurrence and metastases. A necrosis score of <90% will signify a poor responder in this review.	17. Outcome measure does not include necrosis grading (>90% vs <90% or equivalent) or recurrence/relapse rate or metastasis.
		For outcomes other than necrosis, patients are treated with only adjuvant CDDP, MTX, DOX or combination, which may include IFOS.	18. For relapse rate/recurrence and metastasis, patients are treated with adjuvant chemotherapy other than CDDP, MTX, DOX and IFOS.
		Comparison of tumour samples between paired, unpaired, matched or unmatched pre-chemotherapy (biopsy) and post-chemotherapy (surgery) samples or within biopsy or surgical samples defined by different outcomes.	19. Expression analysis is not investigated or is investigated by microarray only and not validated by further methods. Or results are unclear or ambiguous.
		Comparison of differentially expressed markers between good and poor responders or those implicated in differential recurrence, relapse rate or metastasis. Results must be clear to the reader.	20. Study does not compare samples at biopsy or in surgical samples or between biopsy and surgical samples in relation to predefined patient outcome measures.
		In large-scale studies, differentially expressed markers are those that clearly state a P value of < 0.05.
		Markers with P > 0.05 will be stored in a separate column.
	Supplementary 1. Pre-determined inclusion and exclusion criteria used to screen studies.
