# Supplementary material for: The strategy and clinical relevance of in vitro models of MAP resistance in osteosarcoma: a systematic review
Source: Oncogene. 2022 Nov 25;42(4):259–77. doi: 10.1038/s41388-022-02529-x (PMC9859755; doi:10.1038/s41388-022-02529-x)
Supplement: Supplementary file 2 — Risk of bias [file 41388_2022_2529_MOESM2_ESM.xlsx]

## Sheet: Sheet1
	Bias domain	Risk of bias signalling questions
		In vitro	In vivo	Clinical
	Selection bias	Were experimental conditions identical across treatment groups? (Cell-type, genetic background, experimental conditions etc.)	Was the allocation sequence adequately generated and applied? (random sequence generator etc.)	Was the allocation sequence random and concealed?
			Were the groups similar at baseline or were they adjusted for confounders in the analysis?	Were the groups similar at baseline on important characteristics that could affect outcomes (e.g., demographics, risk factors, co-morbid conditions)?
				If RTC, was the method of randomization adequate e.g. use of randomly generated assignment)?
	Performance bias	Were experimental conditions identical across different groups i.e. control and treatments?	Were experimental conditions identical across study groups? (including randomised housing)	Were study participants and providers blinded to treatment group assignment?
			Were the caregivers and/or investigators blinded from knowledge which intervention each animal received during the experiment?
	Detection bias	If not blinded, is the outcome assessment likely to be influenced if not blinded? i.e. is the outcome subjective? (IHC, counting cells)	Were animals selected at random for outcome assessment?	Were the people assessing the outcomes blinded to the participants' group assignments?
			Was the outcome assessor blinded?
	Attrition bias	Is the number of replicates (or complete repetitions of experiment) given?	Specified the total number of animals used in each experiment, and the number of animals in each experimental group?	Were incomplete outcome data adequately addressed?
		Were incomplete outcome data adequately addressed?	Were all animals included in the analysis?
			Were incomplete outcome data adequately addressed?
	Reporting bias	Did all methods of measurement in the method section have got the outcomes/results in the result section?	Are reports of the study free of selective outcome reporting	Are reports of the study free of selective outcome reporting
		Is all the data shown? Or only representative data?	Was the study protocol available and were all of the study’s pre-specified primary and secondary outcomes reported in the current manuscript?	Were the data that produced this result analysed in accordance with a pre-specified analysis plan that was finalized before unblinded outcome data were available for analysis?
	Supplementary 2. Original combined risk of bias table for in vitro, in vivo and clinical studies.
