# Supplementary material for: The strategy and clinical relevance of in vitro models of MAP resistance in osteosarcoma: a systematic review
Source: Oncogene. 2022 Nov 25;42(4):259–77. doi: 10.1038/s41388-022-02529-x (PMC9859755; doi:10.1038/s41388-022-02529-x)
Supplement: Supplementary file 3 — Quality assessment [file 41388_2022_2529_MOESM3_ESM.xlsx]

## Sheet: Sheet1
	No.	Criteria	In vitro	In vivo	Clinical
	1	Is the rationale, aims and hypothesis of the study clear?	Description of the literature concerning the topic of the paper, including a short (global) description about how the results have been achieved/obtained	Description of the literature concerning the topic of the paper, including a short (global) description about how the results have been achieved/obtained	Is the study question or objective clearly stated?
			Description of the gaps in the current knowledge concerning the topic	Description of the gaps in the current knowledge concerning the topic	If RCT, was the study described as randomized, a randomized trial, a randomized clinical trial, or an RCT?
			The aim or objective of the current study	The aim or objective of the current study
			If appears in abstract or introduction, yes	If appears in abstract or introduction, yes
	2	Is the study population clearly specified and defined?	Are the cell lines, its source, genetic background etc. mentioned?	Is the age, sex and genetic background of animals clearly stated?	Are eligibility/selection criteria for the study population pre-specified and clearly described
			Is the source of primary cells specified and details of the human/animal of origin stated i.e. age, sex etc?	Is the source of the animals stated?	Are the definitions, inclusion and exclusion criteria, algorithms or processes used to identify or select e.g. participants (including controls) valid, reliable, and implemented consistently across all study participants?
				Is the number for each experimental group clear?
				Are there reasons why a specific animal model has been chosen; and the specific characteristics of the animal model?
				An explaination of how and why the animal species and model being used can address the scientific objectives and, where appropriate, the study’s relevance to human biology
	3	Is the experimental design appropriate to test the hypothesis?	Are appropriate negative and positive controls used?	Are the animals randomly allocated to interventions?	Are the groups similar at baseline on important characteristics that could affect outcomes (e.g., demographics, risk factors, co-morbid conditions)?
				Are controls age-sex matched?
			Are the cell models appropriate for the experiment?	Are the animal models appropriate for the experiment?	Are participants in the study generally representative of the population in which the intervention will be broadly applied?
				Is the timeline for the experiments appropriate?
	4	Is the methodology clearly stated?	Is the timeline for the experiments appropriate?	Are the experiments in sufficient detail to be replicated?	If RTC, was the method of randomization adequate e.g. use of randomly generated assignment)?
			Are the experiments in sufficient detail to be replicated?	Are the details of the intervention clearly stated (dose, frequency, etc.)?	Are the primary outcomes clearly defined?
			Are the primary outcomes clearly defined?	Are the primary outcomes clearly defined?	Is the test/service/intervention clearly described and delivered consistently across the study population?
	5.	Are the outcome measures clearly described, valid, and reliable?	Are the tools or methods for measuring outcomes accurate and reliable–for example, have they been validated?	Are the people assessing the outcomes blinded to the animals group assignments?	Are study participants and providers blinded to treatment group assignment?
			Are there sufficient details of the biological repeats and technical repeats mentioned?	Are the tools or methods for measuring outcomes accurate and reliable–for example, have they been validated?	Are the people assessing the outcomes blinded to the participants' group assignments?
			Are the results adequately described for each experiment mentioned in method?	Is the sample size sufficiently large to provide confidence in the findings? e.g. is the sample sufficiently large to be able to detect a difference in the main outcome between groups with at least 80% power?	Are outcomes assessed using valid and reliable measures, implemented consistently across all study participants?
					Are the tools or methods for measuring outcomes accurate and reliable–for example, have they been validated?
					Is the sample size sufficiently large to provide confidence in the findings? e.g. was sample sufficiently large to be able to detect a difference in the main outcome between groups with at least 80% power?
					Is the loss to follow-up after baseline 20% or less? Are those lost to follow-up accounted for in the analysis?
					Are other interventions avoided or similar in the groups (e.g., similar background treatments)?
					Is there high adherence to the intervention protocols for each treatment group?
	6	Are the results clearly presented?	Are the results adequately described for each experiment mentioned in method?	Are the results adequately described for each experiment mentioned in method?	Are the results adequately described for each experiment mentioned in method?
			Is all the data collected, presented, without exclusions?	Is all the data collected, presented, without exclusions?	Is all the data collected, presented, without exclusions?
				Description of the most important relevant physiological parameters during intervention (like temperature, body weight, heart rate, etc.)
	7	Has the suitable statistical analyses been carried out?	Are details provided for the statistical methods used for each analysis?	Are details provided for the statistical methods used for each analysis?	Are details provided for the statistical methods used for each analysis?
			Does the statistical methods examine changes in outcome measures between groups? Are statistical tests done that provided p values for these changes?	A statement of the unit of analysis for each dataset (e.g. single animal, group of animals, single neuron).	Does the statistical methods examine changes in outcome measures between groups?
					Are statistical tests done that provided p values for these changes?
				Description of any methods used to assess whether the data met the assumptions of the statistical approach.	If the intervention was conducted at a group level (e.g., a whole hospital, a community, etc.) does the statistical analysis take into account the use of individual-level data to determine effects at the group level?
					Are key potential confounding variables measured and adjusted statistically in the analyses? If matching was used, did the investigators account for matching during study analysis?
	8	Are the results adequately discussed?	Discussion of principal findings	Discussion of principal findings	Discussion of principal findings
			Discussion of the (indirect) clinical and overall scientific relevance of the outcome	Discussion of the (indirect) clinical and overall scientific relevance of the outcome without overstatement	Discussion of the (indirect) clinical and overall scientific relevance of the outcome without overstatement
			Definition of whether or not follow up studies are necessary	Definition of whether or not follow up studies are necessary
			Are the results adequately discussed for each experiment?
	9	Does the study have the necessary ethical approval?	When relevant (e.g. primary cells):	Description of compliance to national regulatory principles	Description of compliance to national regulatory principles
			Description of compliance to national regulatory principles	Description of the ethical and qualitative assessment by an independent organisation within the institute (e.g. Institutional Ethics Committee)	Description of the ethical and qualitative assessment by an independent organisation within the institute (e.g. Institutional Ethics Committee)
			Description of the ethical and qualitative assessment by an independent organisation within the institute (e.g. Institutional Ethics Committee)
	10	Is the article peer-reviewed?	Is the article peer-reviewed?	Is the article peer-reviewed?	Is the article peer-reviewed?
	Supplementary 3: Original combined quality assessment table for in vitro, in vivo and clinical studies. (0-3) Low, (4-7) Moderate and (8+) High
